# Supplementary material for: Copper Imbalance in Alzheimer’s Disease: Meta-Analysis of Serum, Plasma, and Brain Specimens, and Replication Study Evaluating ATP7B Gene Variants
Source: Biomolecules. 2021 Jun 29;11(7):960. doi: 10.3390/biom11070960 (PMC8301962; doi:10.3390/biom11070960)
Supplement: Supplementary file 1 [file biomolecules-11-00960-s001.zip]

Archive with 1 entries (1 files):
- biomolecules-1228899-supplementary.pdf
